# Supplementary material for: Unpacking Young Adults’ Fact-Checking Intent on Oral Health Misinformation: Parallel Mediating Roles of Need for Cognition and Perceived Seriousness—A Cross-Sectional Study
Source: Healthcare (Basel). 2025 Jun 5;13(11):1354. doi: 10.3390/healthcare13111354 (PMC12155137; doi:10.3390/healthcare13111354)
Supplement: Supplementary file 1 [file healthcare-13-01354-s001.zip]

Archive with 1 entries (1 files):
- healthcare-3576021-supplementary.pdf
